# Supplementary material for: Indole-3-acetic acid-mediated self-rescue in Bacillus licheniformis against Saccharomyces cerevisiae stress
Source: ISME Commun. 2026 Mar 18;6(1):ycag064. doi: 10.1093/ismeco/ycag064 (PMC13098187; doi:10.1093/ismeco/ycag064)
Supplement: ycag064_Supplemental_Files [file ycag064_supplemental_files.zip]

Archive with 2 entries (2 files):
- Supplementary_Materials_ycag064.docx
- Supplementray_Tables_ycag064.xlsx
