# Supplementary material for: Indole-3-acetic acid-mediated self-rescue in Bacillus licheniformis against Saccharomyces cerevisiae stress
Source: ISME Commun. 2026 Mar 18;6(1):ycag064. doi: 10.1093/ismeco/ycag064 (PMC13098187; doi:10.1093/ismeco/ycag064)
Supplement: ycag064_Supplemental_Files [file ycag064_supplemental_files.zip › Supplementray_Tables_ycag064.xlsx]

## Sheet: Table S1
Table S1 Primers of genes used to qpcr validation
Description	Primers	Sequence of primers
iaaM	iaaM-F	TGTGGCATTTGAGCCGTTTG
	iaaM-R	GCTGTCCGACTCTTTCCCAA
epsA	epsA-F	GGGGACGAGTAATGGCAACA
	epsA-R	AGCTGTACCGGTTTGCGTTA
yqxM	yqxM-F	CGCCGACTCTGAATGGAAGT
	yqxM-R	TGCCCGCTTTGACTCTATCC
spo0F	spo0F-F	ATTGTGAAAAACCAGCGCCC
	spo0F-R	GGATCATGTCGAGCTCTCCG
kinD	kinD-F	GTGCAAGCGCATCATTTCCA
	kinD-R	GTTCCTTTGAAGTCGGCAGC
comP	comP-F	TCCAGACGACAAGGGAAACG
	comP-R	ACCTTTCCGTATTGAGGCGG
comA	comA-F	CGCCATCAGCAAAACGGAAT
	comA-R	CTGCTGGCTGTTTGACTTCG
luxS	luxS-F	GCTGCCAAACGGGCTATTAC
	luxS-R	GGCCGCACTGTTTTTCGTTA
ypqE	ypqE-F	GTTCCACACAAAACACGCCA
	ypqE-R	GCTGTGAAACCTTCGCCTTC
tagA	tagA-F	TGACCAATCCGACAAGGTGG
	tagA-R	CGGATAGTAGTGCCGCTGTT
fliF	fliF-F	TGGAAGGAATCACGGTCAGC
	fliF-R	TCCGCCTTCTGTTTCAGCAT
fliK	fliK-F	AAAGATCCGAGCCAATCGCA
	fliK-R	GGTTCAGCGTTTGCGTTCAT
recA	recA-F	GGGGAAATCATCGACCTCGG
	recA-R	ACTGTTTGGCGTTTTCACGG
16S rRNA	BlF	AAAGCTGATTTGAAAGTCATTGGAGAT
	BlR	GAGTGGCGAGCGTATCATAGTC
mrp2	ScF	GGACTCTGGACATGCAAGAT
	ScR	ATACCCTTCTTAACACCTGGC

## Sheet: Table S2
Table S2 Kyoto Encyclopedia of Genes and Genomes (KEGG) enrichment of significantly differentially expressed genes in transcriptomic analysis
KEGG category	KEGG Pathway	log10(average TPM)	log2FC
Carbohydrate metabolism	Ascorbate and aldarate metabolism	1.27517	3.484
Metabolism of terpenoids and polyketides	Biosynthesis of ansamycins	1.5532	2.94782
Amino acid metabolism	Histidine metabolism	1.82521	2.39258
Carbohydrate metabolism	Galactose metabolism	2.66568	2.21537
Membrane transport	Phosphotransferase system (PTS)	2.5602	2.18096
Nucleotide metabolism	Pyrimidine metabolism	2.77054	1.91468
Biosynthesis of other secondary metabolites	Degradation of flavonoids	1.58579	1.8871
Metabolism of other amino acids	Cyanoamino acid metabolism	1.58579	1.8871
Amino acid metabolism	Alanine, aspartate and glutamate metabolism	2.71628	1.70144
Biosynthesis of other secondary metabolites	Carbapenem biosynthesis	1.49948	1.6938
Carbohydrate metabolism	Starch and sucrose metabolism	1.88392	1.67684
Biosynthesis of other secondary metabolites	Biosynthesis of various plant secondary metabolites	2.43642	1.63882
Cell motility	Flagellar assembly	2.19478	1.63803
Carbohydrate metabolism	Fructose and mannose metabolism	3.2739	1.63713
Energy metabolism	Oxidative phosphorylation	3.01939	1.52897
Lipid metabolism	Fatty acid degradation	2.25092	1.49186
Carbohydrate metabolism	Pentose phosphate pathway	2.49799	1.46521
Metabolism of cofactors and vitamins	Lipoic acid metabolism	2.63877	1.33694
Folding, sorting and degradation	RNA degradation	2.90452	1.28975
Amino acid metabolism	Tryptophan metabolism	2.34122	1.26768
Carbohydrate metabolism	Inositol phosphate metabolism	3.5178	1.23255
Carbohydrate metabolism	Propanoate metabolism	3.77087	1.18112
Transcription	RNA polymerase	2.97015	1.17478
Xenobiotics biodegradation and metabolism	Aminobenzoate degradation	2.45242	1.14967
Energy metabolism	Photosynthesis	3.44349	1.12752
Replication and repair	Nucleotide excision repair	2.30312	1.11894
Replication and repair	Base excision repair	2.30312	1.11894
Energy metabolism	Carbon fixation by Calvin cycle	3.42116	1.10499
Global and overview maps	Biosynthesis of nucleotide sugars	2.9012	1.08878
Glycan biosynthesis and metabolism	O-Antigen nucleotide sugar biosynthesis	2.75275	1.07935
Carbohydrate metabolism	Glyoxylate and dicarboxylate metabolism	2.42397	1.07144
Metabolism of other amino acids	Taurine and hypotaurine metabolism	2.43134	1.06696
Biosynthesis of other secondary metabolites	Prodigiosin biosynthesis	2.41567	1.00944
Carbohydrate metabolism	Glycolysis / Gluconeogenesis	3.28705	1.00724
Global and overview maps	Microbial metabolism in diverse environments	3.02744	0.994383
Energy metabolism	Methane metabolism	2.70942	0.980404
Carbohydrate metabolism	Pentose and glucuronate interconversions	2.27926	0.951897
Replication and repair	DNA replication	2.47967	0.948897
Amino acid metabolism	Arginine biosynthesis	3.52571	0.859888
Carbohydrate metabolism	Citrate cycle (TCA cycle)	2.49107	0.859714
Metabolism of other amino acids	Glutathione metabolism	2.15107	0.797657
Biosynthesis of other secondary metabolites	Streptomycin biosynthesis	1.48102	0.788536
Membrane transport	ABC transporters	2.47812	0.757155
Global and overview maps	Carbon metabolism	2.99484	0.694791
Carbohydrate metabolism	Pyruvate metabolism	3.44162	0.603274
Cell motility	Bacterial chemotaxis	2.16646	0.574652
Carbohydrate metabolism	Amino sugar and nucleotide sugar metabolism	2.60784	0.567091
Replication and repair	Mismatch repair	2.72709	0.369023
Energy metabolism	Other carbon fixation pathways	2.72367	0.366073
Glycan biosynthesis and metabolism	Peptidoglycan biosynthesis	2.92784	0.36466
Metabolism of terpenoids and polyketides	Terpenoid backbone biosynthesis	2.49729	0.246281
Global and overview maps	Metabolic pathways	2.80025	0.218102
Replication and repair	Homologous recombination	2.68293	0.184071
Nucleotide metabolism	Purine metabolism	2.16117	0.171887
Global and overview maps	Nucleotide metabolism	2.47495	0.131116
Amino acid metabolism	Arginine and proline metabolism	1.55552	0.126635
Lipid metabolism	Glycerolipid metabolism	2.1776	0.0212211
Global and overview maps	Biosynthesis of secondary metabolites	2.87634	-0.197273
Global and overview maps	Biosynthesis of cofactors	2.55141	-0.207441
Amino acid metabolism	Valine, leucine and isoleucine degradation	2.4721	-0.220753
Xenobiotics biodegradation and metabolism	Drug metabolism - other enzymes	2.63973	-0.262317
Metabolism of other amino acids	beta-Alanine metabolism	1.76695	-0.320866
Global and overview maps	Fatty acid metabolism	2.50549	-0.332063
Energy metabolism	Nitrogen metabolism	1.85007	-0.360172
Translation	Ribosome	2.91088	-0.418726
Amino acid metabolism	Glycine, serine and threonine metabolism	1.83674	-0.526307
Lipid metabolism	Glycerophospholipid metabolism	2.73429	-0.52865
Metabolism of cofactors and vitamins	One carbon pool by folate	2.63431	-0.560488
Metabolism of cofactors and vitamins	Thiamine metabolism	1.1021	-0.69752
Global and overview maps	Biosynthesis of amino acids	2.83311	-0.741398
Xenobiotics biodegradation and metabolism	Benzoate degradation	1.87439	-0.750583
Metabolism of cofactors and vitamins	Biotin metabolism	2.12176	-0.762251
Lipid metabolism	Fatty acid biosynthesis	2.5813	-1.01477
Signal transduction	Two-component system	2.21392	-1.1141
Metabolism of cofactors and vitamins	Porphyrin metabolism	2.51265	-1.13445
Glycan biosynthesis and metabolism	Teichoic acid biosynthesis	2.37669	-1.13722
Carbohydrate metabolism	Butanoate metabolism	3.78606	-1.18029
Cellular community - prokaryotes	Quorum sensing	2.31909	-1.23394
Metabolism of cofactors and vitamins	Vitamin B6 metabolism	2.05765	-1.2713
Amino acid metabolism	Phenylalanine, tyrosine and tryptophan biosynthesis	2.32804	-1.32487
Digestive system	Cobalamin transport and metabolism	1.4492	-1.34895
Membrane transport	Bacterial secretion system	2.47855	-1.38524
Xenobiotics biodegradation and metabolism	Chlorocyclohexane and chlorobenzene degradation	1.10679	-1.39074
Xenobiotics biodegradation and metabolism	Chloroalkane and chloroalkene degradation	1.10679	-1.39074
Metabolism of cofactors and vitamins	Folate biosynthesis	1.96033	-1.4064
Cell growth and death	Cell cycle - Caulobacter	1.90697	-1.45706
Metabolism of other amino acids	Selenocompound metabolism	2.49165	-1.46882
Global and overview maps	2-Oxocarboxylic acid metabolism	2.3115	-1.5068
Metabolism of other amino acids	D-Amino acid metabolism	1.9948	-1.52307
Amino acid metabolism	Cysteine and methionine metabolism	2.52004	-1.52823
Metabolism of cofactors and vitamins	Riboflavin metabolism	2.25224	-1.54755
Folding, sorting and degradation	Protein export	2.41112	-1.57874
Glycan biosynthesis and metabolism	Other glycan degradation	1.66552	-1.57922
Metabolism of cofactors and vitamins	Nicotinate and nicotinamide metabolism	1.95445	-1.67911
Carbohydrate metabolism	C5-Branched dibasic acid metabolism	2.52101	-1.81732
Cellular community - prokaryotes	Biofilm formation - Vibrio cholerae	2.67505	-1.91673
Cellular community - prokaryotes	Biofilm formation - Escherichia coli	2.67505	-1.91673
Energy metabolism	Sulfur metabolism	2.49238	-1.99952
Amino acid metabolism	Valine, leucine and isoleucine biosynthesis	2.14183	-2.22222
Metabolism of cofactors and vitamins	Pantothenate and CoA biosynthesis	1.29692	-2.34621
Immune system	NOD-like receptor signaling pathway	1.4695	-2.52274
Folding, sorting and degradation	Sulfur relay system	1.7702	-2.8493
Xenobiotics biodegradation and metabolism	Dioxin degradation	1.10545	-3.21721
Xenobiotics biodegradation and metabolism	Xylene degradation	1.10545	-3.21721
Global and overview maps	Degradation of aromatic compounds	1.10545	-3.21721

## Sheet: Table S3
Table S3 Differentially expressed genes and differentially abundant metabolites involved in the indole-3-acetic acid biosynthesis of Saccharomyces cerevisiae
Gene	Fold change (coculture vs monoculture)	Padj	Metabolite	Fold change (coculture vs conditioned-culture)	P value
EC:3.5.5.1	0.28	0.001	Indole-3-acetic acid	1.01	0.89
EC:1.2.1.3	0.06	0.001
—	—	—	Tryptamine	1.05	0.2
—	—	—	Indole-3-acetamide	1.27	0.64
Notes: — indicates the gens were not identified.
